# Supplementary material for: Development of Mathematical Model for Understanding Microcirculation in Diabetic Foot Ulcers Based on Ankle–Brachial Index
Source: Bioengineering (Basel). 2025 Feb 19;12(2):206. doi: 10.3390/bioengineering12020206 (PMC11851477; doi:10.3390/bioengineering12020206)
Supplement: Supplementary file 1 [file bioengineering-12-00206-s001.zip]

Archive with 12 entries (8 files):
- 1. Patient ABI = 0.6/
- 1. Patient ABI = 0.6/FlowVsPressure06.jpg
- 1. Patient ABI = 0.6/VaryingParameters06.jpg
- 2. Patient ABI = 1.14/
- 2. Patient ABI = 1.14/FlowVsPressure114.jpg
- 2. Patient ABI = 1.14/VaryingParameters114.jpg
- 3. Patient ABI = 1.33/
- 3. Patient ABI = 1.33/FlowVsPressure133.jpg
- 3. Patient ABI = 1.33/VaryingParameters133.jpg
- 4. Table 1_ Automatic parameter calculation_/
- 4. Table 1_ Automatic parameter calculation_/Table I. Automatic Calculation Table for Blood Capillary Parameters.xlsx
- CODE. Development of a Mathematical Model to Understand Microcirculation in Diabetic Foot Ulcers Based on the Ankle-Brachial~Index.rar
