# Supplementary material for: Development of Mathematical Model for Understanding Microcirculation in Diabetic Foot Ulcers Based on Ankle–Brachial Index
Source: Bioengineering (Basel). 2025 Feb 19;12(2):206. doi: 10.3390/bioengineering12020206 (PMC11851477; doi:10.3390/bioengineering12020206)
Supplement: Supplementary file 1 [file bioengineering-12-00206-s001.zip › 4. Table 1_ Automatic parameter calculation_/Table I. Automatic Calculation Table for Blood Capillary Parameters.xlsx]

## Sheet: Planilha1
Supplementary Material - Table I
Automatic Calculation Table for Blood Capillary Parameters
Calculation of physical quantities of the blood capillary
Parameter	Artery	Capillary
Diameter (m)	0.003	7e-06
Radius (m)	0.0015	3.5e-06
Length (m)	0.05	0.0007
Thickness (m)	0.0005	5e-07
Pressure (mmHg)	120	25
Flow rate (m³/s)	0.000530099	2.33827e-13
Resistance (Pa.s/m³)	3.01805e+07	1.42543e+16
Blood
Viscosity (Pa.s)	0.0012
Density (kg/m³)	1060
ABI	1
Upper limb pressure (mmHg)	120	<< Enter upper limb pressure
Lower limb pressure (mmHg)	120	<< Enter lower limb pressure
